# Supplementary material for: Temporal Changes in Glutaredoxin 1 and Protein S-Glutathionylation in Allergic Airway Inflammation
Source: PLoS One. 2015 Apr 13;10(4):e0122986. doi: 10.1371/journal.pone.0122986 (PMC4395207; doi:10.1371/journal.pone.0122986)
Supplement: S1 Table — BALF from OVA-challenged mice were analyzed by western blot analysis for Glrx1 expression at the indicated time points (6, 24, 48, and 72 h, and 8 days after the last challenge with OVA). On each blot, the detected Glrx1 band intensity was divided by that of a representative standard, which was used on every blot. (XLSX) [file pone.0122986.s010.xlsx]

## Sheet: Sheet1
membrane	mouse	A*	B*	mouse	B*
no 1				control-1	0.550496
	PBS6h-1	17829.1	0.30656	control-2	0.305117
	OVA6h-1	47100.3	0.80986	control-3	0.278218
	PBS48h-1	32016.1	0.550496	control-4	0.228478
standard	OVA6h-5	58158.6	1	control-5	0.231689
	OVA48h-1	34652.6	0.59583	OVA6h-1	0.80986
	PBS6h-2	11311.5	0.194494	OVA6h-2	0.684164
	OVA6h-2	39790	0.684164	OVA6h-3	1.04306
	PBS48h-2	17745.2	0.305117	OVA6h-4	1.14812
no 2				OVA6h-5	1
	OVA48h-2	28618.2	0.555852	OVA24h-1	0.43213
	PBS6h-3	24138.6	0.468844	OVA24h-2	0.228221
	OVA6h-3	53702.5	1.04306	OVA24h-3	0.602273
standard	OVA6h-5	51485.3	1	OVA24h-4	0.528015
	PBS48h-3	14324.1	0.278218	OVA24h-5	0.587053
	OVA48h-3	29932.9	0.581386	OVA48h-1	0.59583
	PBS6h-4	15390	0.29892	OVA48h-2	0.555852
	OVA6h-4	59111.4	1.14812	OVA48h-3	0.581386
no 3				OVA48h-4	0.678297
	PBS6h-5	29094	0.503688	OVA48h-5	0.603234
	OVA24h-1	24960.7	0.43213	OVA72h-1	0.325042
	PBS48h-5	13382.8	0.231689	OVA72h-2	0.424721
standard	OVA6h-5	57762	1	OVA72h-3	0.548547
	OVA48h-5	34844	0.603234	OVA72h-4	0.564924
	OVA8d-1	13412	0.232195	OVA72h-5	0.926078
	OVA72h-1	18775.1	0.325042	OVA8d-1	0.232195
	OVA24h-2	13182.5	0.228221	OVA8d-2	0.521312
no 4				OVA8d-3	0.433575
	OVA8d-2	24510.6	0.521312	OVA8d-4	0.644846
	OVA72h-2	19969.2	0.424721	OVA8d-5	0.643213
	OVA24h-3	28317.2	0.602273
standard	OVA6h-5	47017.2	1
	OVA8d-3	20385.5	0.433575
	OVA72h-3	25791.1	0.548547
	OVA48h-4	31891.6	0.678297
	OVA8d-4	30318.8	0.644846
no 5
	PBS48h-4	13376.6	0.228478
	OVA24h-4	30913.4	0.528015
	OVA72h-4	33074.3	0.564924
standard	OVA6h-5	58546.4	1
	OVA24h-5	34369.8	0.587053
	OVA8d-5	37657.8	0.643213
	PBS48h-2	21974	0.375326
	OVA72h-5	54218.5	0.926078
A*: detected Glrx1 band intensity
B*: detected Glrx1 band intensity / representative standard (OVA 6 h-5) intensity
