# Supplementary material for: Temporal Changes in Glutaredoxin 1 and Protein S-Glutathionylation in Allergic Airway Inflammation
Source: PLoS One. 2015 Apr 13;10(4):e0122986. doi: 10.1371/journal.pone.0122986 (PMC4395207; doi:10.1371/journal.pone.0122986)
Supplement: S2 Table — Lung homogenates from OVA-challenged mice were analyzed by western blot analysis for Glrx1 expression at the indicated time points (6, 24, 48, and 72 h, and 8 days after the last challenge with OVA). Actin was used as a loading control for lung homogenates. On each blot, the detected Glrx1 band intensity was divided by the actin band intensity as a loading control and then divided by the value of the representative standard (Glrx1/actin), which was used on every blot. (XLSX) [file pone.0122986.s011.xlsx]

## Sheet: Sheet1
membrane	mouse	A*	B*	C*	D*	mouse	D*
no 1						control-1	0.768896
	PBS6h-1	34751.5	42239.8	0.822719	0.619229	control-2	0.521932
	OVA6h-1	33114.2	32670.2	1.01359	0.76289	control-3	0.792232
	PBS48h-1	29341.2	28721.7	1.02157	0.768896	control-4	0.856649
standard	OVA6h-5	32220.3	24251	1.32862	1	control-5	0.684926
	OVA48h-1	41252.8	33058.8	1.24786	0.939216	OVA6h-1	0.76289
	PBS6h-4	28484	42394.2	0.671884	0.505701	OVA6h-2	0.988835
	OVA6h-2	46768.6	35598.4	1.31378	0.988835	OVA6h-3	0.984979
	PBS48h-2	28239.1	40722.8	0.693448	0.521932	OVA6h-4	1.01007
no 2						OVA6h-5	1
	OVA48h-2	43768.8	40669.9	1.0762	1.29399	OVA24h-1	1.37632
	PBS6h-5	24575.3	38997.3	0.630179	0.75771	OVA24h-2	1.20845
	OVA6h-3	28741.3	35084.8	0.819197	0.984979	OVA24h-3	0.71667
standard	OVA6h-5	42129.8	50655.7	0.83169	1	OVA24h-4	0.973205
E*	PBS48h-3	30901.4	39095.4	0.790411	0.950368	OVA24h-5	1.02928
	OVA48h-3	44808.9	45691.2	0.980689	1.17915	OVA48h-1	0.939216
	OVA6h-4	34360.6	40902.1	0.840069	1.01007	OVA48h-2	1.29399
	PBS48h-4	25518.6	35817.2	0.712467	0.856649	OVA48h-3	1.17915
no 3						OVA48h-4	0.945005
E*	PBS6h-2	38587.8	43567.5	0.885702	0.806448	OVA48h-5	1.16362
	OVA48h-4	48050.4	50215.3	0.956888	0.871263	OVA72h-1	1.09329
	PBS48h-3	32158	36959.4	0.87009	0.792232	OVA72h-2	0.718608
standard	OVA6h-5	35363.1	32198.8	1.09828	1	OVA72h-3	0.959147
E*	PBS6h-3	29567.4	29991.3	0.985867	0.897649	OVA72h-4	1.63987
E*	OVA48h-5	49327.1	38597.9	1.27797	1.16362	OVA72h-5	1.29222
no 4						OVA8d-1	0.962459
	OVA24h-1	37483.1	30902.1	1.21297	1.37632	OVA8d-2	1.26453
	PBS6h-2	27091.1	40213.4	0.673683	0.764412	OVA8d-3	0.873987
	OVA8d-1	30968.5	36509.8	0.848224	0.962459	OVA8d-4	1.01156
standard	OVA6h-5	34783.2	39467.7	0.881309	1	OVA8d-5	1.06456
	OVA72h-1	41674.2	43251.8	0.963524	1.09329
	PBS6h-3	29184.2	43455.5	0.671588	0.762035
	OVA24h-2	48519.2	45557.2	1.06502	1.20845
	OVA8d-2	51817.4	46496.4	1.11444	1.26453
no 5
	OVA72h-2	43575.2	54930.6	0.793279	0.718608
	OVA48h-5	36917.9	48343.9	0.763651	0.691769
	OVA24h-3	23952	47991.8	0.499086	0.452108
standard	OVA6h-5	24894.3	22551.1	1.10391	1
	OVA8d-3	27387.7	28386.8	0.964803	0.873987
	OVA72h-3	35785.2	33797.5	1.05881	0.959147
E*	OVA24h-4	37991.2	33582.4	1.13128	1.0248
E*	OVA8d-4	55226.6	42612.4	1.29602	1.17403
no 6
	OVA72h-4	45088.1	40414.2	1.11565	1.63987
	OVA24h-5	28988.5	41397.7	0.700246	1.02928
standard	OVA6h-5	26170	38466.7	0.680328	1
	OVA8d-5	25691.1	35472.5	0.724252	1.06456
	OVA72h-5	27663.4	31466.7	0.879134	1.29222
	OVA24h-4	20932	31614.5	0.662099	0.973205
	OVA8d-4	28574.1	41520.5	0.688192	1.01156
no 7
	PBS48h-4	18191.5	33922.3	0.536269	0.557047
standard	OVA6h-5	36725.7	38148.6	0.9627	1
	OVA24h-3	30477.4	44174	0.689939	0.71667
	OVA48h-1	34094	45723.1	0.745661	0.774551
	OVA72h-4	53720.4	55666.5	0.965041	1.00243
	PBS48h-5	33083.1	50173.1	0.659378	0.684926
	OVA48h-4	39509.2	43428.3	0.909757	0.945005
	OVA72h-5	37332.1	43089.3	0.86639	0.899958
A*: detected Glrx1 band intensity
B*: detected actin band intensity
C*: detected Glrx1 band intensity / actin band intensity
D*: C* / C* of representative standard (OVA 6 h-5)
E*: error because of air bubble in the band of Glrx1 or actin
