# Supplementary material for: Temporal Changes in Glutaredoxin 1 and Protein S-Glutathionylation in Allergic Airway Inflammation
Source: PLoS One. 2015 Apr 13;10(4):e0122986. doi: 10.1371/journal.pone.0122986 (PMC4395207; doi:10.1371/journal.pone.0122986)
Supplement: S3 Table — Quantitative assessment of the intensity of protein—SSG reactivity in the bronchial epithelium was conducted by evaluating the mean red fluorescence intensity (protein—SSG) in each region of interest and dividing this by the mean green fluorescence intensity (DNA content) present in the same region, thereby obtaining the relative fluorescence intensity (RFI) of protein—SSG. (XLSX) [file pone.0122986.s012.xlsx]

## Sheet: Sheet1
mouse	green	red	RFI	green	red	RFI	green	red	RFI	average RFI
control-1	3639615	3313980	0.91053	4964340	4915380	0.990138				0.950334
control-2	4396965	1653420	0.376037	2438565	1438200	0.589773	6225825	5783655	0.928978	0.631596
control-3	1191360	256020	0.214897	217515	107100	0.49238	636735	236385	0.371245	0.359508
control-4	1315800	1299480	0.987597	2230995	1300500	0.582924	1712070	202980	0.118558	0.563026
control-5	2531385	431715	0.170545	2586720	583440	0.225552	1689120	497505	0.294535	0.230211
OVA6h-1	1391025	5274675	3.79193	5533500	7364655	1.33092	6568545	4507890	0.686284	1.93638
OVA6h-2	1289535	1760520	1.36524	1845945	3750285	2.03163	648975	2014500	3.10413	2.167
OVA6h-3	2496195	729300	0.292165	2512005	8357370	3.32697	1528725	1384650	0.905755	1.5083
OVA6h-4	894795	1613895	1.80365	402645	7335840	18.2191				10.0114
OVA6h-5	1391025	5274675	3.79193	397290	1357875	3.41784	5533500	7364655	1.33092	2.8469
OVA24h-1	1376490	571965	0.415524	725475	374085	0.515641	4882995	765000	0.156666	0.362611
OVA24h-2	2374305	4316130	1.81785	711450	693345	0.974552	4515030	2376345	0.526319	1.10624
OVA24h-3	5460825	3547050	0.649545	5454195	1359915	0.249334	5031660	951405	0.189084	0.362654
OVA24h-4	4388040	4388040	1	4114935	546975	0.132924	6738630	2369205	0.351586	0.494837
OVA24h-5	4544610	3953520	0.869936	5261670	4392630	0.834836	9331470	6672330	0.715035	0.806602
OVA48h-1	6659835	2221560	0.333576	3537615	502095	0.14193				0.237753
OVA48h-2	2883285	741540	0.257186	3034500	488070	0.16084	4240395	426870	0.100668	0.172898
OVA48h-3	1655970	596445	0.360179	3715095	950130	0.255749	5215770	1344870	0.257847	0.291258
OVA48h-4	2586465	3168885	1.22518	4341885	1718190	0.395724	6705735	2734620	0.407803	0.676236
OVA48h-5	4528290	3380025	0.746424	3415725	5179560	1.51639	1527705	1755675	1.14922	1.13734
OVA72h-1	2278170	718845	0.315536	3904815	740010	0.189512	3502935	739500	0.211109	0.238719		.
OVA72h-2	940950	212415	0.225745	698700	349350	0.5				0.362873		.
OVA72h-3	2373030	1387710	0.584784							0.584784		.
OVA72h-4	580380	1048305	1.80624	4288080	1759245	0.410264	912645	371025	0.406538	0.874347		.
OVA72h-5	7482465	914430	0.12221	3732435	543405	0.14559	6564975	3401955	0.518198	0.261999		.
OVA8day-1	4310775	650760	0.150961	3493755	1854615	0.530837	4330410	583185	0.134672	0.272157
OVA8day-2	3210705	467925	0.145739	2197845	365925	0.166493	3357330	397290	0.118335	0.143522
OVA8day-3	4826640	478125	0.0990596	2297805	3358860	1.46177	4631310	2310555	0.498899	0.686576
OVA8day-4	1078395	1027905	0.95318	777495	342975	0.441128	3115335	1324820	0.425258	0.606522
OVA8day-5	115770	79560	0.687225	1941315	507195	0.261264	1469310	1685550	1.14717	0.698553
green: mean green fluorescence intensity of DNA content
red: mean red fluorescence intensity of protein-SSG
RFI: relative fluorescence intensity of protein-SSG
