# Supplementary material for: Temporal Changes in Glutaredoxin 1 and Protein S-Glutathionylation in Allergic Airway Inflammation
Source: PLoS One. 2015 Apr 13;10(4):e0122986. doi: 10.1371/journal.pone.0122986 (PMC4395207; doi:10.1371/journal.pone.0122986)
Supplement: S4 Table — protein—SSG in lung tissues was determined using a glutathione/glutathione reductase/NADPH/5,5ʹ-dithiobis-(2-nitrobenzoic acid) (DTNB) recycling assay. (XLSX) [file pone.0122986.s013.xlsx]

## Sheet: Sheet1
mouse	Protein-SSG
PBS6h-1	2.90403
PBS6h-2	4.4788
PBS6h-3	3.15705
PBS6h-4	4.68195
PBS6h-5	3.56935
OVA6h-1	8.69779
OVA6h-2	4.82999
OVA6h-3	4.94357
OVA6h-4	9.12415
OVA6h-5	7.17681
PBS48h-1	2.90113
PBS48h-2	6.46717
PBS48h-3	1.68341
PBS48h-4	4.07701
PBS48h-5	5.0066
OVA48h-1	7.9457
OVA48h-2	8.5145
OVA48h-3	11.3525
OVA48h-4	6.0791
OVA48h-5	3.01006
