# Supplementary material for: Temporal Changes in Glutaredoxin 1 and Protein S-Glutathionylation in Allergic Airway Inflammation
Source: PLoS One. 2015 Apr 13;10(4):e0122986. doi: 10.1371/journal.pone.0122986 (PMC4395207; doi:10.1371/journal.pone.0122986)
Supplement: S5 Table — Total GSH and GSSG were measured in BALF using the DTNB recycling assay. (XLSX) [file pone.0122986.s014.xlsx]

## Sheet: Sheet1
mouse	GSH	GSSG	GSSG/GSH
control-1	4.06637	0.636798	0.156601
control-2	0.384461	ND	ND
control-3	0.757458	0.240048	0.316913
control-4	0.188	0.248388	1.32121
control-5	0.168	0.242144	1.44133
OVA6h-1	1.06849	0.64628	0.604856
OVA6h-2	2.41928	0.303171	0.125314
OVA6h-3	13.796	2.67755	0.194082
OVA6h-4	10.8564	2.03865	0.187784
OVA6h-5	10.3936	1.59655	0.153609
OVA24h-1	0.968168	0.196004	0.202449
OVA24h-2	1.27396	0.600127	0.471073
OVA24h-3	1.72058	0.645264	0.375027
OVA24h-4	1.89075	1.01639	0.537557
OVA24h-5	3.94351	0.855801	0.217015
OVA48h-1	0.68683	0.786077	1.1445
OVA48h-2	0.406741	ND	ND
OVA48h-3	1.20477	0.649874	0.539416
OVA48h-4	0.501109	0.235	0.46896
OVA48h-5	2.04532	0.268918	0.13148
OVA72h-1	1.64736	0.228877	0.138936
OVA72h-2	1.0836	0.725895	0.669894
OVA72h-3	1.05065	1.02679	0.977291
OVA72h-4	1.91067	0.715398	0.374422
OVA72h-5	2.27523	0.487855	0.214421
OVA8d-1	0.352176	0.546469	1.55169
OVA8d-2	0.659776	0.824854	1.2502
OVA8d-3	1.03243	0.69729	0.675386
OVA8d-4	1.2447	ND	ND
OVA8d-5	0.803283	0.375448	0.467393
GSH: total (reduced and oxidized) glutathione in BALF
GSSG: oxidized glutathione in BALF
ND: not detectable
