# Supplementary material for: Temporal Changes in Glutaredoxin 1 and Protein S-Glutathionylation in Allergic Airway Inflammation
Source: PLoS One. 2015 Apr 13;10(4):e0122986. doi: 10.1371/journal.pone.0122986 (PMC4395207; doi:10.1371/journal.pone.0122986)
Supplement: S6 Table — Total GSH and GSSG were measured in deproteinated lung homogenates using the DTNB recycling assay. (XLSX) [file pone.0122986.s015.xlsx]

## Sheet: Sheet1
mouse	GSH	GSSG	GSSG/GSH
control-1	85.9507	39.2301	0.456425
control-2	97.4623	32.0466	0.32881
control-3	81.338	31.893	0.392105
control-4	86.6989	26.7061	0.308032
control-5	72.365	36.8033	0.508579
OVA6h-1	80.1322	35.592	0.444165
OVA6h-2	86.0639	43.9085	0.510185
OVA6h-3	78.3546	32.1218	0.409954
OVA6h-4	104.712	43.5723	0.416117
OVA6h-5	101.18	43.4791	0.42972
OVA24h-1	112.392	47.3147	0.420981
OVA24h-2	90.7353	45.5879	0.502428
OVA24h-3	101.435	39.6633	0.391023
OVA24h-4	107.359	49.9698	0.465444
OVA24h-5	99.1179	45.9183	0.463269
OVA48h-1	123.051	33.5202	0.27241
OVA48h-2	100.976	37.1482	0.367891
OVA48h-3	99.8478	44.3532	0.444209
OVA48h-4	90.1808	40.4715	0.448782
OVA48h-5	92.724	52.7582	0.568981
OVA72h-1	84.1569	45.281	0.538054
OVA72h-2	90.7425	47.5668	0.524195
OVA72h-3	78.7217	42.4294	0.53898
OVA72h-4	93.1204	36.947	0.396766
OVA72h-5	90.9863	ND	ND
OVA8d-1	85.8134	38.5098	0.448762
OVA8d-2	80.6604	34.2245	0.424303
OVA8d-3	81.1962	43.2138	0.532214
OVA8d-4	92.2706	35.8645	0.388689
OVA8d-5	96.2661	ND	ND
GSH: total (reduced and oxidized) glutathione in lung tissues
GSSG: oxidized glutathione in lung tissues
ND: not detectable
