# Supplementary material for: Temporal Changes in Glutaredoxin 1 and Protein S-Glutathionylation in Allergic Airway Inflammation
Source: PLoS One. 2015 Apr 13;10(4):e0122986. doi: 10.1371/journal.pone.0122986 (PMC4395207; doi:10.1371/journal.pone.0122986)
Supplement: S7 Table — Cytokine and chemokine concentrations in the BALF of mice 6, 24, 48, or 72 h or 8 days after the last challenge with OVA were measured using a MILLIPLEX Mouse Cytokine/Chemokine kit. Data are presented as means ± SEM (n = 5). * p < 0.05 was considered significant in the comparisons with control mice. ND: not detectable. (XLSX) [file pone.0122986.s016.xlsx]

## Sheet: Sheet1
(pg/ml)	control	OVA 6 h	OVA 24 h	OVA 48 h	OVA 72 h	OVA 8 day
eotaxin-1	0.6±0.2	25.1±8.4*	16.1±4.9	21.1±4.3*	17.6±3.9	2.6±0.5
G-CSF	1.7±0.2	69.4±10.7*	29.0±7.9*	14.3±2.9	9.4±1.7	4.3±0.6
GM-CSF	ND	ND	ND	ND	ND	ND
IFN-γ	ND	ND	ND	ND	ND	ND
IL-1α	9.7±1.1	21.6±3.7*	11.7±1.4	7.8±1.9	5.3±1.5	2.9±0.9
IL-1β	0.9±0.2	3.0±0.2	2.7±1.2	1.7±0.6	0.7±0.2	0.5±0.1
IL-3	1.0±0.1	2.1±0.3	0.9±0.1	0.7±0.2	0.5±0.0	0.5±0.1
IL-4	2.1±0.0	986.8±212.4*	71.8±46.4	6.5±1.2	4.0±0.4	2.2±0.0
IL-5	0.3±0.0	306.6±67.2*	206.7±44.4*	102.4±13.9	34.3±8.4	0.3±0.0
IL-6	0.3±0.0	456.3±139.9*	21.3±12.5	3.7±1.3	0.4±0.0	0.3±0.0
IL-9	22.6±5.1	21.4±6.1	27.7±4.0	27.4±8.5	11.6±8.6	7.3±4.1
IL-10	ND	ND	ND	ND	ND	ND
IL-12 (p40)	ND	ND	ND	ND	ND	ND
IL-12 (p70)	5.6±0.1	5.4±0.2	5.4±0.3	4.7±0.4	4.9±0.3	4.5±0.3
IL-13	0.4±0.1	69.2±16.1*	55.2±19.0*	50.0±12.2*	22.6±10.2	0.3±0.0
IP-10	3.1±0.3	62.5±12.1*	22.9±4.1	16.1±2.4	11.6±2.3	4.4±0.4
KC	20±2.2	610.3±87.2*	307.0±71.9*	215.8±45.4*	159.8±27.0	107.0±7.9
MCP-1	0.5±0.2	167.8±55.8*	19.6±7.4	6.7±0.8	0.3±0.0	0.3±0.0
MIP-1α	1.5±1.0	84.7±12.5*	36.7±6.8*	7.8±3.1	1.5±0.8	0.3±0.0
MIP-2	ND	ND	ND	ND	ND	ND
RANTES	1.7±0.1	2.5±0.2*	2.1±0.1	2.4±0.2*	2.0±0.1	1.6±0.1
TNF-α	0.6±0.1	9.0±1.2*	1.4±0.3	0.9±0.4	0.5±0.1	0.4±0.1
TGF-β1	23.7±3.8*	257.8±54.6*	358.7±47.7*	362.7±37.1*	338.4±26.2*	175.7±33.2*
TGF-β2	17.0±2.2	17.0±1.4	19.1±1.0	18.3±0.5	16.4±0.9	12.9±2.6
TGF-β3	2.4±0.0	2.4±0.1	2.5±0.1	2.7±0.0	2.6±0.1	2.7±0.1
* p < 0.05 was considered significant in the comparisons with control mice
ND: not detectable
